# Supplementary material for: Genomic Diversity of Aurochs From a Mediterranean Ice‐Age Refugium
Source: Mol Ecol. 2026 Jun 29;35(13):e70449. doi: 10.1111/mec.70449 (PMC13315516; doi:10.1111/mec.70449)
Supplement: Supplementary file 1 — Table S1: Information on Šandalja archaeological samples and published samples used in the analyses. Sheet 1, information on Šandalja archaeological samples; Sheet 2, radiocarbon dating results of Šandalja samples; Sheet 3, samples used for BEAST analysis; Sheet 4, samples used for nuclear DNA analysis; Sheet 5, samples used for Median‐joining network analysis; Sheet 6, sex determination results of Šandalja samples. [file MEC-35-e70449-s001.xlsx]

## Sheet: aDNA Sandalja
Analysis ID	Original specimen ID	Specimen steward institution	Sampled element	Country	Locality	Latitude (steward institution)	Longitude (steward institution)	Date uncal BP	Radiocarbon date ID	Date BC/AD (OxCal 4.4, IntCal 20)	Date cal BP (OxCal 4.4, IntCal 20)	Associated culture	Library type	UDG treatment	Endogenous DNA content (%)	Coverage WGS (X)	Mitochondrial coverage (%)	Mean mitochondrial depth (X)	C>T at 1st CpG pos	Species	Sex	Mitochondrial haplogroup	Analysis date given, BEAST
SA5	SA5	Archeological Museum of Istria	R Carpal 2+3	Croatia	Šandalja	44.8705	13.8474	10083±46	FTMC-VK76-1	9875-9448 calBC	10129-10037	Epigravettian	dsDNA + shotgun	No	26.1	0.078	99.98	8.11	0.128	Bos primigenius	F	P	11612
SA6	SA6	Archeological Museum of Istria	R Carpal 4	Croatia	Šandalja	44.8705	13.8474	12372±51	FTMC-VK76-2	12688-12213 calBC	12423-12321	Epigravettian	dsDNA + shotgun	No	28.3	0.052	93.09	3.48	0.087	Bos primigenius	F	P	14757

## Sheet: C14 dating
Sample	δ¹³C, ‰	δ¹⁵N, ‰	N, %	C, %	C/N atomic ratio	Yield, %	C amount
SA5	-20.19	7.04	11.26	31.74	3.29	4.6	791.5
SA6	-20.95	8.05	11.64	32.78	3.29	5.67	798

## Sheet: BEAST
Accession	Haplogroup	Country of origin	Breed/Species	Age	Analysis_name	Label on Fig. 2 and Fig. 3
This study - SA5	P	Croatia	Primigenius	ancient	HRV_SA5_11612	HRV_SA5_11612
This study - SA6	P	Croatia	Primigenius	ancient	HRV_SA6_14757	HRV_SA6_14757
V00654	T3r	Great Britain	-	modern	V00654_BRS_T3r_0
MZ901404	P	Austria	Murbodner	modern	AUT_Murb_005_P_0	AUT_005_0
EU177868	I	Iraq	Iraqi	modern	IRQ_Iraq_008_I1x_0
MN200875	I2	China	Brahman	modern	USA_Brah_CDY308_I2_0
EU177870	I	Iran	Iranian	modern	IRN_Iran_007_I2x_0
EU177869	I	Iraq	Iraqi	modern	IRQ_Iraq_009_I2x_0
MZ901408	P	Austria	Murbodner	modern	AUT_Murb_003_P_0	AUT_003_0
LC537308	P	Japan	Japanese Shorthorn	modern	JPN_JaSh_JS1_P_0	JPN_JS1_0
LC537309	P	Japan	Japanese Shorthorn	modern	JPN_JaSh_JS2_P_0	JPN_JS2_0
LC537310	P	Japan	Japanese Shorthorn	modern	JPN_JaSh_JS3_P_0	JPN_JS3_0
MT576841	P	China	Yanbian	modern	MT576841__YB3_P_0	CHN_YB3_0
DQ124389	P	Korea	Beef cattle	modern	KOR_Beef_016_P_0	KOR_016_0
FJ971083	Q	Italy	Romagnola	modern	ITA_Roma_002_Q1a_0
HQ184034	Q	Italy	Romagnola	modern	ITA_Roma_005_Q1a_0
HQ184035	Q	Italy	Romagnola	modern	ITA_Roma_006_Q1a_0
KT184471	Q	Egypt	Domiaty	modern	EGY_Domi_013_Q1x_0
MZ901639	Q	Greece	Katerini	modern	GRC_Kate_004_Q1x_0
MZ901648	Q	Greece	Greece Shorthorn Pindos	modern	GRC_ShoP_002_Q1x_0
HQ184038	Q	Italy	Cabannina	modern	ITA_Caba_006_Q1x_0
HQ184039	Q	Italy	Chianina	modern	ITA_Chia_017_Q1x_0
KP637147	Q	Spain	Pirenaica	modern	SPA_Pire_001_Q1x_0
HQ184031	Q	Italy	Chianina	modern	ITA_Chia_015_Q2x_0
FJ971080	Q	Italy	Romagnola	modern	ITA_Roma_001_Q2x_0
HQ184033	Q	Italy	Romagnola	modern	ITA_Roma_004_Q2x_0
FJ971085	R	Italy	Cinisara	modern	ITA_Cini_003_R1a_0
FJ971086	R	Italy	Cinisara	modern	ITA_Cini_004_R1a_0
HQ184040	R	Italy	Romagnola	modern	ITA_Roma_007_R1x_0
HQ184041	R	Italy	Romagnola	modern	ITA_Roma_008_R1x_0
HQ184042	R	Italy	Romagnola	modern	ITA_Roma_009_R1x_0
HQ184043	R	Italy	Romagnola	modern	ITA_Roma_010_R1x_0
HQ184044	R	Italy	Romagnola	modern	ITA_Roma_011_R1x_0
HQ184045	R	Italy	Marchigiana	modern	ITA_Marc_001_R2x_0
FJ971087	R	Italy	Romagnola	modern	ITA_Roma_003_R2x_0
JN817305	T1	Ethiopia	Boran	modern	ETH_Bora_002_T1b_0
EU177842	T1	Italy	Cinisara	modern	ITA_Cini_002_T1b_0
JN817320	T1	Italy	Cinisara	modern	ITA_Cini_008_T1b_0
JN817334	T1	Italy	Marchigiana	modern	ITA_Marc_002_T1b_0
JN817351	T1	Italy	Marchigiana	modern	ITA_Marc_008_T1b_0
SRS1439367	T1	Sudan	Kenana	modern	SDN_Kena_005_T1b_0
JN817345	T1	Italy	Romagnola	modern	ITA_Roma_012_T1a_0
JN817344	T1	Italy	Italian Podolian	modern	ITA_Podo_012_T1a_0
MZ901462	T1	Croatia	Croatia Buša	modern	HRV_BuHr_009_T1f_0
MZ901693	T2	Greece	Kea Rind	modern	GRC_KeaR_003_T2x_0
MZ901645	T2	Greece	Greece Prespa	modern	GRC_Pres_007_T2x_0
MZ901463	T2	Croatia	Croatia Buša	modern	HRV_BuHr_010_T2x_0
MZ901671	T2	Kosovo	Dukagjini Buša	modern	KOS_BuDi_003_T2x_0
MZ901758	T2	Mongolia	Turano-Mongolian	modern	MNG_Tura_004_T2x_0
DQ124418	T4	Netherlands	Holstein	modern	NLD_HoFr_016_T3a_0
MZ901750	T3	Germany	Sayaguesa	modern	ESP_Saya_003_T3d_0
EU177822	T3	Italy	Chianina	modern	ITA_Chia_004_T3i_0
SAMEA5577358	T3	Turkey	Primigenius	ancient	TUR_Prim_Ch22_T3_8_7600
EU177837	T3	Iraq	Iraqi	modern	IRQ_Iraq_003_T3k_0
MZ901644	T3	Greece	Greece Prespa	modern	GRC_Pres_006_T3o_0
MZ901590	T3	Croatia	Boskarin (Istrian Cattle)	modern	HRV_Bosk_023_T3o_0
SAMEA115574444	T3	Unknown	Primigenius	ancient	UNK_Prim_Tango2_T3_9_4415
HM045018	T3	Germany	Heck Cattle	modern	DEU_Heck_001_T3r_0
MZ901745	T3	Serbia	Serbian Buša	modern	SRB_BuSr_002_T3r_0
GQ129208	T3	Ukraine	Ukrainian Grey	modern	UKR_UkrG_001_T3r_0
MZ901697	T3	Albania	Lekbibaj Buša	modern	ALB_BuLe_003_T3s_0
SAMEA115574443	T3	Unknown	Primigenius	ancient	UNK_Prim_Tango1__T3_9_3954
MZ901729	T3	Bulgaria	Rhodopean Shorthorn	modern	BGR_ShoR_008_T3x_0
MZ901622	T3	Croatia	Slavonian Syrmian Podolian	modern	HRV_Podo_014_T3x_0
AY526085	T4	Korea	Korean native	modern	KOR_Kore_001_T4_0
AB074963	T4	Japan	Japanese Black	modern	JPN_JaBl_002_T4a_0
DQ124372	T4	Korea	Korean cattle	modern	KOR_Kore_003_T4a_0
DQ124375	T4	Korea	Korean cattle	modern	KOR_Kore_006_T4a_0
MZ901380	T4	Albania	Middle-Albanian Buša	modern	ALB_Tief_002_T4x_0
AB074962	T4	Japan	Japanese Black	modern	JPN_JaBl_001_T4x_0
AB074964	T4	Japan	Japanese Black	modern	JPN_JaBl_003_T4x_0
DQ124392	T4	Korea	Beef cattle	modern	KOR_Beef_005_T4x_0
DQ124400	T4	Korea	Beef cattle	modern	KOR_Beef_013_T4x_0
DQ124401	T4	Korea	Beef cattle	modern	KOR_Beef_014_T4x_0
DQ124377	T4	Korea	Korean cattle	modern	KOR_Kore_008_T4x_0
DQ124412	T4	Netherlands	Holstein	modern	NLD_HoFr_010_T4x_0
EU177863	T5	Italy	Piedmontese	modern	ITA_Pied_002_T5a_0
EU177862	T5	Italy	Valdostana	modern	ITA_Vald_002_T5a_0
MZ901633	T5	Croatia	Slavonian Syrmian Podolian	modern	HRV_Podo_010_T5b_0
MZ901621	T5	Croatia	Slavonian Syrmian Podolian	modern	HRV_Podo_013_T5b_0
MZ901623	T5	Croatia	Slavonian Syrmian Podolian	modern	HRV_Podo_015_T5b_0
EU177864	T5	Iraq	Iraqi	modern	IRQ_Iraq_006_T5b_0
EU177865	T5	Iraq	Iraqi	modern	IRQ_Iraq_007_T5b_0
MZ901740	T5	Albania	Skodra Buša	modern	ALB_BuSk_001_T5x_0
MZ901743	T5	Albania	Skodra Buša	modern	ALB_BuSk_004_T5x_0
MZ901530	T5	Croatia	Holstein	modern	NLD_HoFr_020_T5x_0
SAMEA5577393	T2	Turkey	Taurus	ancient	TUR_Taur_Sub1__T2_9_8072
SAMEA5577352	T3	Iraq	Bos admixed	ancient	IRQ_Admi_Bes2__T3_8_602
SAMEA115574421	T3	Russia	Taurus	ancient	RUS_Taur_KOL10__T3_9_3907
SAMEA115574440	T3	Kazakhstan	Taurus	ancient	KAZ_Taur_Shiderti10__T3_9_3804
SAMEA5577367	T3	Georgia	Bos admixed	ancient	GEO_Admi_Kaz1__T3_8_1000
SAMEA5577376	T3	Turkey	Taurus	ancient	TUR_Taur_Men1__T3_8_8050
SAMEA5577383	T2	Serbia	Taurus	ancient	SRB_Taur_Plo4__T2_8_7000
SAMN08866422	T4	China	Taurus	ancient	CHN_Taur_Shimao05__T4_11_3905
SAMEA5577382	T3	Serbia	Taurus	ancient	SRB_Taur_Plo3__T3_8_7025
SAMEA5577351	T2	Iraq	Bos admixed	ancient	IRQ_Admi_Bes1__T2_8_2800
SAMEA5577377	Q	Turkey	Taurus	ancient	TUR_Taur_Men2__Q_8_7924
SAMEA5577362	Qwild	Armenia	Primigenius	ancient	ARM_Prim_Gyu2__Qwild_8_7136
SAMEA115574449	Qwild	Russia	Primigenius	ancient	RUS_Prim_Var1__Qwild_9_7497
SAMEA115574422	Qwild	Russia	Taurus	ancient	RUS_Taur_KOL9__Qwild_9_4038
SAMEA5577405	T3	Uzbekistan	Bos admixed	ancient	UZB_Admi_Yer1__T3_8_2050
SAMEA5577365	T3	Iran	Bos admixed	ancient	IRN_Admi_Has4__T3_8_2900
SAMEA115574455	T3	Great Britain	Primigenius	ancient	GBR_Prim_YoA__T3_9_4710
SAMEA5577389	T2	Iran	Taurus	ancient	IRN_Taur_Qaz1__T2_8_4707
SAMEA5577364	T2	Iran	Taurus	ancient	IRN_Taur_Has3__T2_8_4470
SAMEA5577407	Q	Israel	Bos admixed	ancient	ISR_Admi_Tsa1__Q_8_2820
SAMEA5577373	P	Uzbekistan	Bos admixed	ancient	UZB_Admi_Kok1__P_8_3500
SAMEA115574452	P	Bulgaria	Primigenius	ancient	BGR_Prim_Vratsa1__P_9_6058	BGR_Vratsa1_6058
SAMEA115574454	P	Bulgaria	Primigenius	ancient	BGR_Prim_Vratsa2__P_9_6130	BGR_Vratsa2_6130
SAMEA115574456	P	Denmark	Primigenius	ancient	DNK_Prim_Zea1__P_9_7302	DNK_Zea1_7302
SAMEA115574441	P	Sweden	Primigenius	ancient	SWE_Prim_Ska1__P_9_9335	SWE_Ska1_9335
SAMEA115574420	P	Germany	Primigenius	ancient	DEU_Prim_Hxh2__P_9_5696	DEU_Hxh2_5696
SAMEA5577381	Q	Serbia	Taurus	ancient	SRB_Taur_Plo2__Q_8_6950
SAMEA5577370	T3	Georgia	Bos admixed	ancient	GEO_Admi_Kaz4__T3_8_1200
SAMEA5577369	T2	Georgia	Bos admixed	ancient	GEO_Admi_Kaz3__T2_8_1350
SAMEA5577355	T3	Serbia	Taurus	ancient	SRB_Taur_Bub1__T3_8_7600
SAMEA5577368	T3	Georgia	Bos admixed	ancient	GEO_Admi_Kaz2__T3_8_1050
SAMEA5577372	I2	Iran	Bos admixed	ancient	IRN_Taur_Kho1__I2_8_1400
SAMEA5577387	T2	Serbia	Taurus	ancient	SRB_Taur_Plo8__T2_8_7001
SAMEA5577392	T3	Serbia	Taurus	ancient	SRB_Taur_Stu1__T3_8_6600
SAMN08866421	T3	China	Taurus	ancient	CHN_Taur_Shimao04__T3_11_3905
SAMEA5577350	Q	Serbia	Taurus	ancient	SRB_Taur_Bel2__Q_8_6900
SAMEA5577346	T2	Turkey	Taurus	ancient	TUR_Taur_Ace1__T2_8_4200
SAMEA115574411	T2	Russia	Taurus	ancient	RUS_Taur_BZL1__T3_9_3990
SAMEA5577386	T3	Serbia	Taurus	ancient	SRB_Taur_Plo7__T3_8_7000
SAMN25653744	T1	Tunisia	Taurus	ancient	TUN_Taur_STK239__T1_10_2818
SAMEA5577402	T1	Israel	Taurus	ancient	ISR_Taur_Tqa2__T3_8_4800
SAMEA5577395	R2	Morocco	Primigenius	ancient	MAR_Prim_Th7__R2_8_8828
SAMEA115574407	P	Kazakhstan	Primigenius	ancient	KAZ_Prim_Borly4b__C_9_4932	KAZ_Borly4b_4932
SAMEA115574429	C	Russia	Primigenius	ancient	RUS_Prim_NVL3__C_9_5171
SAMEA115574404	C	Russia	Primigenius	ancient	RUS_Prim_Baikal1__C_9_12198
SAMEA115574446	C	Russia	Primigenius	ancient	RUS_Prim_Tula1__C_9_41529
SAMEA115574408	K	Kazakhstan	Primigenius	ancient	KAZ_Prim_Borlya__K_9_6557
SAMEA115574450	K	Russia	Primigenius	ancient	RUS_Prim_Var2__K_9_7288
SAMEA115574418	K	Armenia	Primigenius	ancient	ARM_Prim_Gyu1__K_9_13906
SAMN08866424	T3	China	Taurus	ancient	CHN_Taur_Shimao07__T3_11_3905
SAMEA115574412	T3	Russia	Taurus	ancient	RUS_Taur_BZL2__T3_9_4022
SAMEA5577408	T1	Israel	Bos admixed	ancient	ISR_Admi_Tsa2__T1_8_3100
SAMEA5577348	Q	Iran	Taurus	ancient	IRN_Taur_Azer1__Q_8_6100
SAMEA5577378	T3	Turkmenistan	Taurus	ancient	TKM_Taur_Mon1__T3_8_7200
SAMEA5577391	T2	Greece	Taurus	ancient	GRC_Taur_Sar38__T2_8_7625
SAMEA115574409	T3	Uzbekistan	Bos admixed	ancient	UZB_Admi_Bul2__T3_9_3800
SAMEA115574405	P	Germany	Primigenius	ancient	DEU_Prim_Bed4__P_9_11639	DEU_Bed4_11639
SAMEA113597100	T3	Spain	Primigenius	ancient	ESP_Prim_004__T3_12_7021
SAMEA113597102	T1	Spain	Taurus	ancient	ESP_Taur_009a__T1_12_3760
SAMEA113597103	P	Spain	Taurus	ancient	ESP_Taur_009x__P_12_3671	ESP_moo009x_3671
SAMEA113597109	P	Spain	Taurus	ancient	ESP_Taur_014__P_12_6447	ESP_moo014_6447
SAMEA115574419	P	Denmark	Primigenius	ancient	DNK_Prim_Hjo1__P_9_8075	DNK_Hjo1_8075
SAMEA113597112	T3	Spain	Primigenius	ancient	ESP_Prim_019__T3_12_5441
SAMEA115574415	P	Spain	Primigenius	ancient	ESP_Prim_Galicia1__P_9_9250	ESP_Galicia1_9250
SAMEA115574445	P	Germany	Primigenius	ancient	DEU_Prim_Tri1__P_9_10060	DEU_Tri1_10060
SAMEA115574435	P	Germany	Primigenius	ancient	DEU_Prim_Rhi3__P_9_12390	DEU_Rhi3_12390
SAMEA115574432	P	Italy	Primigenius	ancient	ITA_Prim_Palidoro1__P_9_18017	ITA_Palidoro1_18017
SAMEA115574430	P	Italy	Primigenius	ancient	ITA_Prim_Padova1__P_9_14005	ITA_Padova1_14005
SAMEA115574423	P	Italy	Primigenius	ancient	ITA_Prim_Mantova1__P_9_13052	ITA_Mantova1_13052
SAMEA115574448	P	Italy	Primigenius	ancient	ITA_Prim_Uzzo1__P_9_9486	ITA_Uzzo1_9486
SAMEA115574406	C	Kazakhstan	Primigenius	ancient	KAZ_Prim_Borly4a__P_9_4946
SAMEA113597113	P	Spain	Primigenius	ancient	ESP_Prim_020__P_12_4850	ESP_moo020_4850
SAMEA113597115	T4	Spain	Taurus	ancient	ESP_Taur_023__T4_12_4065
SAMEA115574416	P	Spain	Primigenius	ancient	ESP_Prim_Galicia2__P_9_9217	ESP_Galicia2_9217
SAMEA115574417	P	Spain	Primigenius	ancient	ESP_Prim_Galicia3__P_9_9257	ESP_Galicia3_9257
SAMEA115574442	P	Sweden	Primigenius	ancient	SWE_Prim_Ska3__P_9_9546	SWE_Ska3_9546
SAMEA115574457	P	Denmark	Primigenius	ancient	DNK_Prim_Zea2__P_9_7296	DNK_Zea2_7296
SAMEA113597122	P	Spain	Taurus	ancient	ESP_Taur_050__P_12_5394	ESP_moo050_5394
SAMEA115574434	G	Germany	Primigenius	ancient	DEU_Prim_Rhi2__G_9_46087
SAMEA115574433	G	Germany	Primigenius	ancient	DEU_Prim_Rhi1__G_9_51080
Fre1 PRJEB75467 (Rossi et al. 2024)	P	Denmark	Primigenius	ancient	DNK_Prim_Fre1_P_9_10587	DNK_Fre1_10587

## Sheet: Nuclear DNA analysis
Analysis ID	Original ID	Label on Fig. 2 and Fig. 3	Country	Locality	Period	Culture	Age (cal BP)	Sex	Nuclear coverage (X)	Source
HRV_SA5_11612	SA5	HRV_SA5_11612	Croatia	Šandalja II, Istria	Holocene	Epigravettian	11612	F	0.078	This study
HRV_SA6_14757	SA6	HRV_SA6_14757	Croatia	Šandalja II, Istria	Pleistocene	Epigravettian	14757	F	0.052	This study
DEU_Prim_Bed3_P_9_11564	Bed3	DEU_Bed3_11564	Germany	Bedburg-Königshoven	Holocene	Mesolithic	11564	F	18.49	Erven et al. 2024
DEU_Prim_Bed4_P_9_11639	Bed4	DEU_Bed4_11639	Germany	Bedburg-Königshoven	Holocene	Mesolithic	11639	F	2.24	Rossi et al. 2024
GBR_Prim_CPC98_P_9_7565	Cpc (CPC98)	GBR_CPC98_7565	England	Carsington Pasture Cave, Derbyshire	Holocene	Mesolithic	7565	M	3.77	Park et al. 2015
ESP_Prim_Galicia1_P_9_9250	Galicia1	ESP_Galicia1_9250	Spain	O Courel, Galicia	Holocene	Mesolithic	9250	M	14.5	Rossi et al. 2024
ESP_Prim_Galicia2_P_9_9217	Galicia2	ESP_Galicia2_9217	Spain	O Courel, Galicia	Holocene	Mesolithic	9217	M	0.46	Rossi et al. 2024
ESP_Prim_Galicia3_P_9_9257	Galicia3	ESP_Galicia3_9257	Spain	O Courel, Galicia	Holocene	Mesolithic	9257	M	2.72	Rossi et al. 2024
DNK_Prim_Hjo1_P_9_8075	Hjo1	DNK_Hjo1_8075	Denmark	Hjørring, Tofte Bæk	Holocene	-	8075	M	0.87	Rossi et al. 2024
DEU_Prim_Hxh2_P_9_5696	Hxh2	DEU_Hxh2_5696	Germany	Herxheim	Holocene	Neolithic	5696	F	22.47	Rossi et al. 2024
ITA_Prim_Mantova1_P_9_13052	Mantova1	ITA_Mantova1_13052	Italy	Barche di Solferino, near Mantova	Pleistocene	-	13052	M	0.17	Rossi et al. 2024
ITA_Prim_Padova1_P_9_14005	Padova1	ITA_Padova1_14005	Italy	Padova	Pleistocene	-	14005	M	0.16	Rossi et al. 2024
ITA_Prim_Palidoro1_P_9_18017	Palidoro1	ITA_Palidoro1_18017	Italy	Palidoro, Latium	Pleistocene	Late Upper Palaeolithic	18017	F	2.54	Rossi et al. 2024
DEU_Prim_Rhi3_P_9_12390	Rhi3	DEU_Rhi3_12390	Germany	Upper Rhine Valley	Pleistocene	-	12390	M	3.03	Rossi et al. 2024
SWE_Prim_Ska1_P_9_9335	Ska1	SWE_Ska1_9335	Sweden	Nevishög	Holocene	Mesolithic	9335	M	0.37	Rossi et al. 2024
SWE_Prim_Ska3_P_9_9546	Ska3	SWE_Ska3_9546	Sweden	Skåne	Holocene	Mesolithic	9546	M	0.38	Rossi et al. 2024
DEU_Prim_Tri1_P_9_10060	Tri1	DEU_Tri1_10060	Germany	Trier-Brüderkrankenhaus	Holocene	Mesolithic	10060	M	2.24	Rossi et al. 2024
ITA_Prim_Uzzo1_P_9_9486	Uzzo1	ITA_Uzzo1_9486	Italy	Grotta dell'Uzzo, Sicily	Holocene	Mesolithic	9486	M	1.97	Rossi et al. 2024
BGR_Prim_Vratsa1_P_9_6058	Vratsa1	BGR_Vratsa1_6058	Bulgaria	Vratsa	Holocene	Neolithic	6058	M	8.45	Rossi et al. 2024
BGR_Prim_Vratsa2_P_9_6130	Vratsa2	BGR_Vratsa2_6130	Bulgaria	Vratsa	Holocene	Neolithic	6130	M	0.93	Rossi et al. 2024
DNK_Prim_Zea1_P_9_7302	Zea1	DNK_Zea1_7302	Denmark	Lundby I	Holocene	Mesolithic	7302	F	0.2	Rossi et al. 2024
DNK_Prim_Zea2_P_9_7296	Zea2	DNK_Zea2_7296	Denmark	Lundby I	Holocene	Mesolithic	7296	M	0.06	Rossi et al. 2024

## Sheet: MJ_network
Sample accession	Haplogroup	Country of origin	Breed/Species	Analysis name	Label in Fig. 2
This study - SA5	P	Croatia	Primigenius	HRV_SA5_11612	HRV_SA5_11612
This study - SA6	P	Croatia	Primigenius	HRV_SA6_14757	HRV_SA6_14757
MZ901404	P	Austria	Murbodner	AUT_Murb_005_P_0	AUT_005_0
MZ901408	P	Austria	Murbodner	AUT_Murb_003_P_0	AUT_003_0
LC537308	P	Japan	Japanese Shorthorn	JPN_JaSh_JS1_P_0	JPN_JS1_0
LC537309	P	Japan	Japanese Shorthorn	JPN_JaSh_JS2_P_0	JPN_JS2_0
LC537310	P	Japan	Japanese Shorthorn	JPN_JaSh_JS3_P_0	JPN_JS3_0
MT576841	P	China	Yanbian	MT576841__YB3_P_0	CHN_YB3_0
DQ124389	P	Korea	Beef cattle	KOR_Beef_016_P_0	KOR_016_0
SAMEA115574420	P	Germany	Primigenius	DEU_Prim_Hxh2__P_9_5696	DEU_Hxh2_5696
SAMEA115574415	P	Spain	Primigenius	ESP_Prim_Galicia1__P_9_9250	ESP_Galicia1_9250
SAMEA115574452	P	Bulgaria	Primigenius	BGR_Prim_Vratsa1__P_9_6058	BGR_Vratsa1_6058
SAMEA115574454	P	Bulgaria	Primigenius	BGR_Prim_Vratsa2__P_9_6130	BGR_Vratsa2_6130
SAMEA115574435	P	Germany	Primigenius	DEU_Prim_Rhi3__P_9_12390	DEU_Rhi3_12390
SAMEA115574417	P	Spain	Primigenius	ESP_Prim_Galicia3__P_9_9257	ESP_Galicia3_9257
SAMEA115574432	P	Italy	Primigenius	ITA_Prim_Palidoro1__P_9_18017	ITA_Palidoro1_18017
SAMEA115574405	P	Germany	Primigenius	DEU_Prim_Bed4__P_9_11639	DEU_Bed4_11639
SAMEA115574445	P	Germany	Primigenius	DEU_Prim_Tri1__P_9_10060	DEU_Tri1_10060
SAMEA115574448	P	Italy	Primigenius	ITA_Prim_Uzzo1__P_9_9486	ITA_Uzzo1_9486
SAMEA115574419	P	Denmark	Primigenius	DNK_Prim_Hjo1__P_9_8075	DNK_Hjo1_8075
SAMEA115574456	P	Denmark	Primigenius	DNK_Prim_Zea1__P_9_7302	DNK_Zea1_7302
SAMEA115574416	P	Spain	Primigenius	ESP_Prim_Galicia2__P_9_9217	ESP_Galicia2_9217
SAMEA115574442	P	Sweden	Primigenius	SWE_Prim_Ska3__P_9_9546	SWE_Ska3_9546
SAMEA115574457	P	Denmark	Primigenius	DNK_Prim_Zea2__P_9_7296	DNK_Zea2_7296
SAMEA115574441	P	Sweden	Primigenius	SWE_Prim_Ska1__P_9_9335	SWE_Ska1_9335
SAMEA115574423	P	Italy	Primigenius	ITA_Prim_Mantova1__P_9_13052	ITA_Mantova1_13052
SAMEA115574430	P	Italy	Primigenius	ITA_Prim_Padova1__P_9_14005	ITA_Padova1_14005
Fre1 PRJEB75467 (Rossi et al. 2024)	P	Denmark	Primigenius	DNK_Prim_Fre1_P_9_10587	DNK_Fre1_10587
SAMEA113597103	P	Spain	Taurus	ESP_Taur_009x__P_12_3671	ESP_moo009x_3671
SAMEA113597109	P	Spain	Taurus	ESP_Taur_014__P_12_6447	ESP_moo014_6447
SAMEA113597122	P	Spain	Taurus	ESP_Taur_050__P_12_5394	ESP_moo050_5394
SAMEA113597113	P	Spain	Primigenius	ESP_Prim_020__P_12_4850	ESP_moo020_4850
SAMEA115574407	P	Kazakhstan	Primigenius	KAZ_Prim_Borly4b__C_9_4932	KAZ_Borly4b_4932

## Sheet: Sex Determination
Original ID	Nseqs	NchrY+NchrX	NchrY	Ry	SE	95% CI lower	95% CI upper	Assignment by Ry	Nchr1	Nchr2	Rx1 = (X/Chr1)	Asignment by Rx1	Rx2 = (X/Chr2)	Asignment by Rx2	Final Assignment	Source
SA5	7539303	245980	6081	0.0247	0.0003	0.0241	0.0253	Not Assigned	325436	324962	0.8407	XX (consistent with female)	0.7235	Not Assigned	XX	This study
SA6	5514951	169482	5236	0.0309	0.0004	0.0301	0.0317	Not Assigned	226225	229975	0.828	XX (consistent with female)	0.6999	Not Assigned	XX	This study
